# Supplementary material for: Papillary-Muscle-Derived Radiomic Features for Hypertrophic Cardiomyopathy versus Hypertensive Heart Disease Classification
Source: Diagnostics (Basel). 2023 Apr 25;13(9):1544. doi: 10.3390/diagnostics13091544 (PMC10177511; doi:10.3390/diagnostics13091544)
Supplement: Supplementary file 1 [file diagnostics-13-01544-s001.zip]

Archive with 1 entries (1 files):
- diagnostics-2344859-supplementary.pdf
